# Supplementary material for: Loss of RNA expression and allele-specific expression associated with congenital heart disease
Source: Nat Commun. 2016 Sep 27;7:12824. doi: 10.1038/ncomms12824 (PMC5052634; doi:10.1038/ncomms12824)
Supplement: Supplementary Dataset 1 — CHD Subject Data [file ncomms12824-s2.xlsx]

## Sheet: Sheet1
Supplementary Data 1: CHD Subject Data
Blind ID	Gender	Surgery Age (years)	gDNA Sequencing	Trio	RNAseq Tissues	Heterozygous SNPs	Genes with Heterozygous SNPs	Phenotype
1-00070	F	0.1	Exome; WGS	yes	IVS; LV; RV	2004997	9201	LVO
1-00384	F	17.3	Exome; WGS	yes	IVS; LV; RV	2683568	11560	LVO
1-00425	M	0	Exome	yes	DuctArt	25208	8937	Other
1-00436	M	0	Exome	yes	RV	25680	9038	LVO
1-00508	M	0	Exome	yes	RA	26249	9076	CTD
1-00522	F	12.4	Exome	yes	LV; RV	25202	9054	LVO
1-00530	F	0	Exome		DuctArt	32808	10437	LVO
1-00541	F	1.3	Exome	yes	PV	27509	9496	CTD
1-00596	M	0	Exome	yes	RA	28680	9817	Other
1-00618	F	5.4	Exome		RA	26403	9112	CTD
1-00652	M	15.8	Exome; WGS	yes	IVS; LV; RV	1931346	8979	LVO
1-00713	M	8.2	Exome; WGS	yes	IVS; LV; RV	1993838	8964	LVO
1-00738	F	0.3	Exome	yes	RV	25362	9067	CTD
1-00801	M	0	Exome	yes	LVOT	24466	8697	LVO
1-00842	M	8.6	Exome		LA; LV; RA; RV	34119	11329	CTD
1-00984	M	10.5	Exome; WGS	yes	IVS; LV; RV	2272371	10164	LVO
1-01019	F	0	Exome; WGS	yes	RA	1916681	8899	CTD
1-01021	M	0.8	Exome; WGS		RA	2051225	9456	CTD
1-01024	M	3.8	Exome		RA	40219	12190	ASD
1-01026	F	0	Exome	yes	RA	27083	9414	CTD
1-01094	F	0	Exome	yes	UnkAtrial	26022	9228	Other
1-01119	M	0	Exome	yes	PA	23956	8524	CTD
1-01281	M	0	Exome	yes	RV	26947	9260	Other
1-01282	F	0	Exome	yes	RV	25480	8956	CTD
1-01337	M	0.3	Exome		RA	27562	9463	CTD
1-01382	F	1.8	Exome		RA	34333	11480	Other
1-01399	F	0	Exome		DuctArt	27234	9359	CTD
1-01445	F	0.7	Exome		RA	27369	9598	CTD
1-01446	F	0.4	Exome		PA; RA	23977	8552	CTD
1-01484	M	2.3	Exome; WGS		AtrSpt	2121461	10528	ASD
1-01485	M	0.7	Exome		RA	33616	11029	ASD
1-01509	M	0.4	Exome		RA	26643	9149	ASD
1-01557	F	0.3	Exome		AtrSpt	28352	9705	ASD
1-01583	M	5.4	Exome		SubAoMembr	27802	9349	LVO
1-01620	M	15.2	WGS		PV	2319564	9744	CTD
1-01671	M	0	Exome		PA	25123	8659	CTD
1-01684	M	2.8	Exome	yes	AoValve	25856	9216	CTD
1-01907	F	0.2	Exome	yes	RV	25712	9080	CTD
1-01955	F	16.1	Exome		RV	28003	9573	CTD
1-01984	M	16.7	Exome	yes	IVS; LA; LV; RA; RV	29674	10011	CTD
1-02031	F	1.6	Exome		RA	26481	9230	CTD
1-02038	M	0.1	Exome	yes	PV	24485	8791	Other
1-02058	M	6.1	Exome	yes	RA	26959	9502	CTD
1-02059	M	0.4	WGS		RA	1967478	8438	CTD
1-02073	M	0	Exome	yes	AO	25091	8904	LVO
1-02090	M	1	Exome		RA	27977	9464	CTD
1-02231	M	0	Exome	yes	AO	26278	9185	LVO
1-02248	F	0	Exome		RV	28758	9967	Other
1-02281	F	2.3	Exome; WGS		RV	1912226	8857	CTD
1-02285	M	0.5	Exome	yes	RA	25215	8936	ASD
1-02438	F	5.4	Exome		PA	34495	11447	Other
1-02452	M	0	Exome	yes	RV	25301	8860	ASD
1-02626	M	3.1	Exome		RA	25046	8726	CTD
1-02664	F	8.6	Exome		PA	28220	9589	CTD
1-02697	F	0.3	Exome; WGS		PV; RV	2661432	11682	CTD
1-02702	M	3.7	Exome	yes	LA	24949	8896	CTD
1-02703	M	8.7	Exome		LA	24871	8647	CTD
1-02726	M	15	Exome		RA	33747	11182	CTD
1-02812	F	0.7	Exome	yes	RA	23961	8841	CTD
1-02829	F	0	Exome	yes	DuctArt	27391	9659	CTD
1-02838	F	0	Exome		AO	26823	9397	LVO
1-02845	M	0	Exome		RA	28572	9704	ASD
1-02846	M	0	Exome		AO	27547	9517	LVO
1-02881	F	0	Exome		DuctArt	27478	9454	CTD
1-02883	M	0	Exome		DuctArt	27379	9240	LVO
1-02903	F	8.3	Exome		SubAoMembr	28151	9607	CTD
1-02906	M	1.1	Exome		AtrSpt	27790	9517	CTD
1-02920	M	0.7	Exome	yes	RA	24463	8786	ASD
1-02921	M	0.3	Exome		RV	34611	11234	CTD
1-02922	M	0	Exome		RV	28979	9879	LVO
1-02945	F	0.5	Exome	yes	RA	26907	9705	ASD
1-02968	M	0.6	Exome		RA	27534	9210	CTD
1-02969	F	0	Exome	yes	PA; RA	25759	9174	CTD
1-03014	M	0.2	Exome		RA	28485	9569	ASD
1-03015	F	0.3	Exome		RA	35149	11571	ASD
1-03040	F	3.4	Exome	yes	RA	32765	11226	CTD
1-03051	M	1.9	Exome		AO	34812	11375	LVO
1-03059	M	0.3	Exome	yes	RA	25675	8983	ASD
1-03075	M	0.4	Exome		RV	27570	9333	CTD
1-03185	M	0.3	Exome	yes	PV	25050	8830	LVO
1-03246	M	0	Exome		RV	27826	9466	LVO
1-03316	F	0.2	Exome	yes	AO	25451	9080	LVO
1-03512	M	0.4	Exome	yes	RV	29824	10200	CTD
1-03630	M	8.5	Exome	yes	AoValve	25865	9277	LVO
1-03784	F	3.3	Exome		RA	26551	9342	ASD
1-03805	F	17	Exome	yes	RA	33859	11500	ASD
1-03890	M	0	Exome		RA	26634	9248	CTD
1-03897	M	0	Exome	yes	RA	23049	8396	CTD
1-03946	M	0.5	Exome		RV	28072	9456	CTD
1-03948	F	0	Exome	yes	PA; RV	23929	8753	CTD
1-03956	F	2.5	Exome		PA	34887	11438	CTD
1-03973	M	5.6	Exome		LV	27249	9188	CTD
1-03977	M	2.2	Exome	yes	Papillary	26061	9079	LVO
1-04050	M	17.8	Exome	yes	RV	32146	10926	CTD
1-04056	F	0	Exome	yes	DuctArt; RV	26755	9414	LVO
1-04061	M	1.3	Exome	yes	RA	22177	8070	ASD
1-04095	M	0.3	Exome	yes	RV	23856	8463	CTD
1-04119	F	0	Exome	yes	PA	25653	9275	CTD
1-04136	F	0	Exome		DuctArt	27929	9457	CTD
1-04173	F	0.7	Exome	yes	PA	23028	8522	CTD
1-04190	F	0.3	Exome	yes	DuctArt	26961	9314	CTD
1-04210	M	15.2	Exome	yes	RV	24812	8825	CTD
1-04276	M	0.3	Exome	yes	LV	27125	9462	ASD
1-04333	F	2.3	Exome	yes	RA	32279	11261	LVO
1-04389	M	0	Exome	yes	DuctArt	23517	8552	CTD
1-04438	M	16.3	Exome	yes	RA	25624	9341	LVO
1-04537	M	0.9	Exome	yes	RA	25724	9140	CTD
1-04546	M	7.1	Exome		RA	28459	9551	CTD
1-04606	F	0.2	Exome		RA	27892	9539	CTD
1-04641	F	0.3	Exome	yes	RA	25458	9193	CTD
1-04652	M	0.7	Exome	yes	PA	26738	9266	CTD
1-04682	M	0.9	Exome	yes	RV	24338	8944	CTD
1-04693	F	0.3	Exome	yes	AtrSpt	27606	9896	CTD
1-04707	M	1.5	Exome	yes	AtrSpt	25049	9010	CTD
1-04724	F	1.8	Exome		LV	25833	8965	Other
1-04737	F	0	Exome		RA	28310	9774	LVO
1-04863	F	14.6	Exome	yes	RV	26273	9284	CTD
1-04880	M	0.7	Exome		RV	27435	9356	CTD
1-04943	F	7.2	Exome		RA	22560	7885	ASD
1-04947	F	10.8	Exome	yes	RV	25445	9152	Other
1-05071	F	12.4	Exome		AO	28152	9756	LVO
1-05089	M	0.5	Exome	yes	RV	25408	9053	CTD
1-05121	M	0	Exome		DuctArt	28370	9912	CTD
1-05254	F	4.9	Exome		RA	27020	9284	CTD
1-05344	F	0	Exome	yes	AtrSpt	25066	9060	LVO
1-05368	M	0	Exome	yes	DuctArt	25277	9053	LVO
1-05398	M	0	Exome	yes	DuctArt	24790	8902	CTD
1-05433	M	0.5	Exome	yes	RV	27990	9581	CTD
1-05443	F	0	Exome	yes	PA	25056	9146	CTD
1-05444	F	0.5	Exome	yes	RV	32253	11277	CTD
1-05445	M	0	Exome		DuctArt	27125	9214	CTD
1-05453	M	0.4	Exome	yes	RV	25607	9162	CTD
1-05476	M	0.9	Exome	yes	AO	25024	8824	CTD
1-05517	M	21.8	Exome	yes	UnkCardMusc	23928	8684	CTD
1-05538	F	0.5	Exome	yes	RV	25337	9187	CTD
1-05589	M	0	Exome	yes	DuctArt	25273	9004	LVO
1-05672	M	0.3	Exome	yes	DuctArt	31594	10858	CTD
1-05673	F	4.7	Exome	yes	PV; RA	25100	9023	CTD
1-05799	M	7.2	Exome		RV	35329	11507	CTD
1-05824	M	0	Exome	yes	RA	24606	8808	LVO
1-05846	F	0.6	Exome	yes	RV	26660	9353	CTD
1-06596	M	0	Exome		RA	28041	9579	LVO
C417-01	F	0.5	WGS		IVS; LV; RV	1958773	8311	CTD
CHD-1548	F	-0.5	WGS	yes	fLA; fLV; fRA; fRVa	2014309	8644	CTD
ASD, atrial septal defect; CTD, conotruncal defect; LVO, left ventricular obstruction
See Supplementary Table 1 for tissue abbreviations.
af=fetal.
