# Supplementary material for: Loss of RNA expression and allele-specific expression associated with congenital heart disease
Source: Nat Commun. 2016 Sep 27;7:12824. doi: 10.1038/ncomms12824 (PMC5052634; doi:10.1038/ncomms12824)
Supplement: Supplementary Dataset 2 — CHD RNAseq Data [file ncomms12824-s3.xlsx]

## Sheet: Sheet1
Supplementary Data 2: CHD RNAseq Data
Blind ID	Tissue	Unique Aligned Reads	Expressed Genesb	Expressed Het SNPsc	Expressed Genes with Het SNPsd
1-00070	IVS	16002969	14964	8388	3914
1-00070	LV	13494084	15350	8538	3929
1-00070	RV	12823372	15230	7995	3774
1-00384	IVS	11750444	14813	10610	4723
1-00384	LV	21104158	15145	12193	5393
1-00384	RV	15266833	15030	11331	5045
1-00425	DuctArt	26589012	15659	6082	3611
1-00436	RV	15124912	15177	4453	2626
1-00508	RA	20002849	15469	4562	2660
1-00522	LV	10060156	14536	4601	2717
1-00522	RV	11104269	14492	4802	2795
1-00530	DuctArt	20860676	15621	5736	3446
1-00541	PV	14965242	15986	6495	3721
1-00596	RA	18948939	15862	7180	4153
1-00618	RA	65971053	16020	7543	4214
1-00652	IVS	10141590	14696	7333	3482
1-00652	LV	15291798	14960	8331	3882
1-00652	RV	12094518	14699	7578	3563
1-00713	IVS	11405385	15143	7970	3699
1-00713	LV	18816691	15548	9447	4351
1-00713	RV	15577850	15271	8755	4061
1-00738	RV	14989045	15340	5066	3040
1-00801	LVOT	18055808	15997	4755	2865
1-00842	LA	14025884	15635	6519	3695
1-00842	LV	12527097	15130	6944	3922
1-00842	RA	14484160	15582	5393	3130
1-00842	RV	17901137	15076	7526	4223
1-00984	IVS	9577126	15020	8583	4026
1-00984	LV	9966733	15032	9167	4250
1-00984	RV	8781912	14682	8275	3879
1-01019	RA	62422870	15780	12329	5317
1-01021	RA	12136764	15566	9018	4161
1-01024	RA	50516522	16339	7701	4656
1-01026	RA	23361793	15406	6693	3888
1-01094	UnkAtrial	17768323	15231	4318	2616
1-01119	PA	17197047	15590	5437	3240
1-01281	RV	18762475	15308	4466	2602
1-01282	RV	13750100	15058	4020	2363
1-01337	RA	22889318	15173	7034	4087
1-01382	RA	23223519	15648	7983	4620
1-01399	DuctArt	28113316	16088	6393	3764
1-01445	RA	30613421	15907	6253	3850
1-01446	PA	20747618	16088	6182	3546
1-01446	RA	54315374	15747	7073	3976
1-01484	AtrSpt	16377113	15715	10804	4944
1-01485	RA	14706443	15611	7410	4224
1-01509	RA	18073140	15365	6697	3874
1-01557	AtrSpt	26414687	15533	7049	4094
1-01583	SubAoMembr	35686893	19618	4873	3208
1-01620	PV	19427601	15736	11700	5270
1-01671	PA	32747976	15678	6803	3917
1-01684	AoValve	11842157	14784	6520	3850
1-01907	RV	21970680	15446	4537	2690
1-01955	RV	10231949	14552	6685	3760
1-01984	IVS	12588547	14521	5456	3111
1-01984	LA	17841099	15871	6748	3880
1-01984	LV	18917946	15148	6464	3658
1-01984	RA	14567101	16034	5707	3341
1-01984	RV	14054389	15151	5460	3136
1-02031	RA	17674095	15801	6071	3589
1-02038	PV	32990189	15709	6874	4040
1-02058	RA	12355534	15163	7116	4170
1-02059	RA	33321812	15424	10148	4783
1-02073	AO	41227762	15159	7101	4083
1-02090	RA	18291546	15692	7025	4017
1-02231	AO	32532999	15600	7145	4111
1-02248	RV	20603792	15396	7143	4143
1-02281	RV	37641269	14647	10196	4548
1-02285	RA	14812770	15543	5788	3482
1-02438	PA	27826257	16776	7497	4515
1-02452	RV	24331578	15166	6692	3821
1-02626	RA	34424815	15458	6395	3784
1-02664	PA	31225522	16008	7184	4244
1-02697	PV	52794731	16057	16096	6802
1-02697	RV	11077047	14858	10503	4771
1-02702	LA	14903681	15561	4954	3039
1-02703	LA	20908504	15332	6193	3591
1-02726	RA	9418110	15058	8658	4836
1-02812	RA	12002206	15309	6275	3698
1-02829	DuctArt	24539573	16180	6862	4017
1-02838	AO	33846185	17475	6014	3815
1-02845	RA	24218850	14995	7650	4256
1-02846	AO	27106541	16038	7286	4263
1-02881	DuctArt	23923958	15663	6978	4012
1-02883	DuctArt	32179739	15165	7226	4098
1-02903	SubAoMembr	34681477	15684	7127	4144
1-02906	AtrSpt	20193216	15707	7047	4030
1-02920	RA	25078241	15307	6690	3841
1-02921	RV	23019389	14882	8971	4937
1-02922	RV	23024401	15063	7542	4283
1-02945	RA	21391695	15002	6843	4006
1-02968	RA	9376618	15209	4358	2569
1-02969	PA	33789099	15128	6778	4005
1-02969	RA	16169524	15794	5937	3590
1-03014	RA	23432509	15039	7556	4183
1-03015	RA	20849769	15384	8821	4981
1-03040	RA	27680288	16443	7836	4587
1-03051	AO	30190604	15356	8421	4884
1-03059	RA	21941677	15217	6848	3895
1-03075	RV	27194962	14912	7098	3994
1-03246	RV	16623734	14555	6712	3810
1-03316	AO	27771135	15676	6282	3743
1-03512	RV	42018661	20408	5122	3301
1-03630	AoValve	12272576	16075	5376	3237
1-03784	RA	13399845	15245	6106	3547
1-03805	RA	10306937	16239	6341	3628
1-03890	RA	22139558	15594	6714	3895
1-03897	RA	27290836	14994	6295	3663
1-03946	RV	14390437	15720	6513	3800
1-03948	PA	19249641	16076	5622	3483
1-03948	RV	17558974	14538	5879	3434
1-03956	PA	29958213	15922	8285	4767
1-03973	LV	16351511	14814	6541	3703
1-03977	Papillary	26733619	16406	5740	3451
1-04050	RV	25486272	14673	8596	4830
1-04056	DuctArt	22388750	15853	6792	4003
1-04056	RV	13466217	14234	6081	3459
1-04061	RA	21540276	15372	5881	3449
1-04095	RV	18446423	14784	6926	3818
1-04119	PA	27034362	14966	6864	3997
1-04136	DuctArt	29481934	16047	7187	4059
1-04173	PA	32794946	15675	5963	3649
1-04190	DuctArt	18146409	15316	6780	3829
1-04210	RV	24763585	14848	6810	3870
1-04276	LV	25520926	15108	7232	4145
1-04333	RA	23050911	15387	8153	4690
1-04389	DuctArt	26111978	16102	6496	3906
1-04438	RA	14350680	15523	5937	3603
1-04537	RA	20692212	15364	6832	3891
1-04546	RA	10816634	15555	5870	3429
1-04606	RA	20526389	15305	7024	3921
1-04641	RA	17986365	15274	6420	3796
1-04652	PA	25735177	16307	6938	4121
1-04682	RV	20679644	15044	6475	3804
1-04693	AtrSpt	9707180	15425	5513	3212
1-04707	AtrSpt	10276537	15707	5741	3410
1-04724	LV	21102496	15294	6663	3737
1-04737	RA	16940241	15289	6842	3941
1-04863	RV	21226581	14829	6699	3891
1-04880	RV	16183445	15275	6612	3790
1-04943	RA	16224745	15619	5634	3278
1-04947	RV	16625309	15238	6342	3690
1-05071	AO	26606374	16113	6947	4039
1-05089	RV	24015031	15074	6869	3953
1-05121	DuctArt	21445185	15337	6781	3994
1-05254	RA	18936087	15522	6632	3875
1-05344	AtrSpt	21191116	15137	6542	3815
1-05368	DuctArt	29916031	15004	6762	3974
1-05398	DuctArt	27764174	15125	6773	3956
1-05433	RV	13649128	15434	5868	3268
1-05443	PA	23542315	16159	6089	3689
1-05444	RV	21900954	14928	8358	4751
1-05445	DuctArt	28245321	15375	7318	4138
1-05453	RV	22674331	15275	6570	3857
1-05476	AO	31286061	15651	6644	3963
1-05517	UnkCardMusc	25290266	16376	6089	3688
1-05538	RV	28544010	15410	7164	4150
1-05589	DuctArt	22275754	15558	6447	3805
1-05672	DuctArt	34894375	15782	7621	4543
1-05673	PV	35164935	16249	7110	4190
1-05673	RA	18517529	15384	6541	3795
1-05799	RV	26502626	15040	9300	5145
1-05824	RA	29387039	15592	6137	3735
1-05846	RV	13140614	16013	5563	3212
1-06596	RA	40251513	15261	7949	4454
C417-01	IVS	53705698	15409	11333	5033
C417-01	LV	44528570	15625	10623	4782
C417-01	RV	48619324	15660	11367	5035
CHD-1548	fLAa	77766399	15734	12576	5597
CHD-1548	fLVa	59961613	15684	12641	5596
CHD-1548	fRAa	49057504	16104	11648	5203
CHD-1548	fRVa	75622291	16188	12924	5697
See Supplemental Table 1 for tissue abbreviations.
af=fetal
bNumber of genes with expression > 2rpm (reads per million aligned reads)
cNumber of heterozygous SNPs with a minimum of 1 read
dNumber of genes with expression > 2rpm, containing a heterozygous SNP
