# Supplementary material for: Loss of RNA expression and allele-specific expression associated with congenital heart disease
Source: Nat Commun. 2016 Sep 27;7:12824. doi: 10.1038/ncomms12824 (PMC5052634; doi:10.1038/ncomms12824)
Supplement: Supplementary Dataset 3 — Control Subject Data [file ncomms12824-s4.xlsx]

## Sheet: Sheet1
Supplementary Data 3: Control Subject Data
GTEx ID	Gender	Age	Genotyping	RNAseq Tissues	EX array Het SNPs	5M array Het SNPs	Het SNPs cDNA	Genes with Het SNPs
GTEx-N7MS	M	61	EX, 5M arrays	LV	9945	357398	12928	6447
GTEx-NFK9	M	49	EX, 5M arrays	LV	11507	406113	16612	8013
GTEx-O5YT	M	21	EX, 5M arrays	LV	9731	362793	12643	6369
GTEx-O5YV	F	67	EX, 5M arrays	LV	9922	363068	12768	6556
GTEx-O5YW	M	54	EX, 5M arrays	LV	9860	359456	12784	6347
GTEx-OHPK	F	51	EX, 5M arrays	LV	11453	406961	17059	8186
GTEx-OHPL	F	68	EX, 5M arrays	LV	9878	361892	12703	6467
GTEx-OHPM	M	54	EX, 5M arrays	LV	9939	360847	12865	6480
GTEx-OIZF	M	61	EX, 5M arrays	LV	9591	361400	12759	6452
GTEx-OIZG	M	59	EX, 5M arrays	LV	9896	362062	12933	6346
GTEx-OIZH	M	58	EX, 5M arrays	LV	9907	364436	13009	6473
GTEx-OOBJ	M	61	EX, 5M arrays	LV	10719	390459	16244	7841
GTEx-OXRK	F	51	EX, 5M arrays	LV	10028	364513	13089	6668
GTEx-OXRL	M	52	EX, 5M arrays	LV	9740	356784	12755	6316
GTEx-OXRO	F	62	EX, 5M arrays	LV	10338	370080	13235	6607
GTEx-P44G	M	34	EX, 5M arrays	LV	9900	363217	12913	6498
GTEx-P4PP	F	33	EX, 5M arrays	LV	9690	363713	12653	6352
GTEx-P4PQ	M	60	EX, 5M arrays	LV	9962	362297	13196	6503
GTEx-P4QS	M	68	EX, 5M arrays	LV	11505	403804	16261	7839
GTEx-P78B	F	48	EX, 5M arrays	LV	10104	369555	13148	6608
GTEx-POMQ	F	23	EX, 5M arrays	LV	11705	414682	16389	8007
GTEx-PSDG	M	50	EX, 5M arrays	LV	9770	358661	12982	6355
GTEx-PVOW	F	40	EX, 5M arrays	LV	9755	357913	12553	6288
GTEx-PWCY	F	22	EX, 5M arrays	LV	9916	364602	12957	6507
GTEx-PWOO	F	42	EX, 5M arrays	LV	10044	367220	13323	6694
GTEx-PX3G	F	27	EX, 5M arrays	LV	10020	370911	13087	6524
GTEx-Q2AH	M	40	EX, 5M arrays	LV	11739	409514	16476	7939
GTEx-QDVJ	M	51	EX, 5M arrays	LV	9759	359736	12601	6353
GTEx-QDVN	M	56	EX, 5M arrays	LV	9729	356877	12451	6293
GTEx-QEG4	M	39	EX, 5M arrays	LV	9755	361250	12881	6384
GTEx-QEG5	M	28	EX, 5M arrays	LV	9723	361294	12788	6431
GTEx-QEL4	M	56	EX, 5M arrays	LV	9832	360560	12815	6462
GTEx-QESD	M	26	EX, 5M arrays	LV	9787	358336	12807	6380
GTEx-QLQ7	M	64	EX, 5M arrays	LV	9268	320894	11562	5864
GTEx-QMRM	M	53	EX, 5M arrays	LV	9622	356844	12629	6238
GTEx-QV44	M	54	EX, 5M arrays	LV	9496	357217	12480	6289
GTEx-QVJO	F	64	EX, 5M arrays	LV	9902	362910	12693	6498
GTEx-QXCU	M	58	EX, 5M arrays	LV	9572	359374	12791	6437
GTEx-R45C	F	66	EX, 5M arrays	LV	10052	365695	13013	6449
GTEx-R53T	F	54	EX, 5M arrays	LV	10488	389921	13888	6908
GTEx-R55C	M	47	EX, 5M arrays	LV	9792	359282	12859	6365
GTEx-R55E	M	22	EX, 5M arrays	LV	10029	362867	12948	6428
GTEx-R55G	F	43	EX, 5M arrays	LV	10046	364937	12927	6426
GTEx-REY6	M	62	EX, 5M arrays	LV	10010	363547	13018	6443
GTEx-RN64	M	52	EX, 5M arrays	LV	9653	356822	12480	6176
GTEx-RNOR	F	52	EX, 5M arrays	LV	10054	366492	13013	6578
GTEx-RTLS	F	62	EX, 5M arrays	LV	9995	364155	12766	6501
GTEx-RU72	F	59	EX, 5M arrays	LV	9423	318924	11667	5850
GTEx-RUSQ	M	59	EX, 5M arrays	LV	9775	361271	12773	6290
GTEx-RWS6	F	69	EX, 5M arrays	LV	10026	366592	12950	6481
GTEx-RWSA	M	42	EX, 5M arrays	LV	9663	359521	12667	6322
GTEx-S32W	F	58	EX, 5M arrays	LV	10093	372167	13102	6555
GTEx-S33H	M	39	EX, 5M arrays	LV	9463	364004	12827	6397
GTEx-S3XE	M	51	EX, 5M arrays	LV	10118	360559	13004	6426
GTEx-S4Z8	M	63	EX, 5M arrays	LV	10082	362395	13060	6371
GTEx-S7SF	F	22	EX, 5M arrays	LV	10266	370496	13532	6608
GTEx-SE5C	F	45	EX, 5M arrays	LV	9898	364456	12752	6421
GTEx-SIU7	M	51	EX, 5M arrays	LV	9878	362997	12192	6210
GTEx-SIU8	M	55	EX, 5M arrays	LV	9793	360870	12781	6373
GTEx-SNMC	M	21	EX, 5M arrays	LV	9956	360428	12703	6357
GTEx-SUCS	M	70	EX, 5M arrays	LV	9492	354280	12526	6271
GTEx-T2IS	F	24	EX, 5M arrays	LV	9979	370546	12889	6539
GTEx-T6MN	M	51	EX, 5M arrays	LV	9791	360111	12772	6400
GTEx-U3ZH	M	31	EX, 5M arrays	LV	9867	363055	13080	6518
GTEx-U3ZN	F	33	EX, 5M arrays	LV	9863	368205	13080	6562
GTEx-U4B1	M	47	EX, 5M arrays	LV	9792	360497	12828	6368
GTEx-U8XE	M	38	EX, 5M arrays	LV, RA	9781	361225	12660	6336
GTEx-UJHI	F	53	EX, 5M arrays	LV	11594	408837	16661	8117
GTEx-UJMC	M	59	EX, 5M arrays	LV	11374	401829	16423	7887
GTEx-UPK5	M	49	EX, 5M arrays	LV, RA	9961	359539	13022	6451
GTEx-UTHO	M	68	EX, 5M arrays	RA	9681	359289	12620	6340
GTEx-V955	M	60	EX, 5M arrays	LV	9767	356020	12689	6310
GTEx-VUSG	M	59	EX, 5M arrays	RA	9882	357707	13018	6456
GTEx-W5X1	F	48	EX, 5M arrays	RA	11383	403429	16908	8200
GTEx-WEY5	F	44	EX, 5M arrays	LV, RA	9962	366437	13087	6533
GTEx-WFG7	M	25	EX, 5M arrays	LV, RA	9678	361149	12285	6281
GTEx-WFG8	M	28	EX, 5M arrays	LV, RA	9985	361573	12960	6435
GTEx-WFON	M	43	EX, 5M arrays	LV, RA	10032	364021	13061	6389
GTEx-WH7G	M	49	EX, 5M arrays	RA	9674	360685	12787	6414
GTEx-WHPG	M	50	EX, 5M arrays	LV, RA	10476	371610	13465	6658
GTEx-WHSE	M	20	EX, 5M arrays	LV	9856	360795	12856	6444
GTEx-WHWD	M	54	EX, 5M arrays	LV, RA	9736	359416	12765	6346
GTEx-WI4N	F	49	EX, 5M arrays	LV, RA	9989	365295	13098	6573
GTEx-WK11	M	53	EX, 5M arrays	RA	9917	362803	12957	6424
GTEx-WL46	M	53	EX, 5M arrays	LV, RA	9915	362654	13063	6455
GTEx-WQUQ	M	66	EX, 5M arrays	LV, RA	9808	357177	12599	6291
GTEx-WWYW	F	52	EX, 5M arrays	LV, RA	9958	365765	12779	6435
GTEx-WY7C	M	54	EX, 5M arrays	LV, RA	9721	365023	12934	6512
GTEx-WYBS	F	67	EX, 5M arrays	RA	9695	362371	12891	6461
GTEx-WYJK	M	51	EX, 5M arrays	LV, RA	9707	359299	12632	6315
GTEx-WZTO	M	44	EX, 5M arrays	LV	9548	364196	12895	6450
GTEx-X261	M	56	EX, 5M arrays	RA	9525	357813	12626	6324
GTEx-X3Y1	M	44	EX, 5M arrays	LV, RA	11325	402135	16441	7926
GTEx-X4EP	F	63	EX, 5M arrays	RA	9694	365952	12761	6392
GTEx-X4XX	M	69	EX, 5M arrays	RA	9865	364019	12944	6460
NFH12	ND	fetal-15week	none	fLA, fLV, fRA, fRVa	ND	ND	ND	ND
NFH13	ND	fetal-15week	none	fLA, fLV, fRA, fRVa	ND	ND	ND	ND
NFH20	ND	fetal-16week	none	fLA, fLV, fRA, fRVa	ND	ND	ND	ND
NFH8	ND	fetal-16week	none	fLA, fLV, fRA, fRVa	ND	ND	ND	ND
NFH9	ND	fetal-16week	none	fLA, fLV, fRA, fRVa	ND	ND	ND	ND
EX array, Infinium exome 1.1 chip; 5M array, Omni5-Quad array
See Supplementary Table 1 for tissue abbreviations.
af=fetal.
