# Supplementary material for: Loss of RNA expression and allele-specific expression associated with congenital heart disease
Source: Nat Commun. 2016 Sep 27;7:12824. doi: 10.1038/ncomms12824 (PMC5052634; doi:10.1038/ncomms12824)
Supplement: Supplementary Dataset 4 — Control RNAseq Data [file ncomms12824-s5.xlsx]

## Sheet: Sheet1
Supplementary Data 4: Control RNAseq Data
GTEx ID	RNAseq Tissues	Unique Aligned Reads	Expressed Genesb	Expressed Het SNPsc	Expressed Genes with Het SNPsd
GTEX-N7MS	LV	19356371	15409	32558	4667
GTEX-NFK9	LV	18005533	14807	37443	5682
GTEX-O5YT	LV	20447368	14373	28995	4344
GTEX-O5YV	LV	11141580	13593	14482	3481
GTEX-O5YW	LV	4736340	13818	9934	3070
GTEX-OHPK	LV	19306269	14431	32786	5665
GTEX-OHPL	LV	26879784	15183	29989	4593
GTEX-OHPM	LV	8817696	15252	19691	4301
GTEX-OIZF	LV	20909929	13091	21139	4130
GTEX-OIZG	LV	13504003	15127	26732	4346
GTEX-OIZH	LV	15591761	14546	25283	4316
GTEX-OOBJ	LV	11479310	14965	25196	5225
GTEX-OXRK	LV	24738349	14419	30539	4687
GTEX-OXRL	LV	18585685	14508	27084	4345
GTEX-OXRO	LV	6703266	14704	17029	3870
GTEX-P44G	LV	3315784	14725	9690	3014
GTEX-P4PP	LV	20333999	15255	26561	4309
GTEX-P4PQ	LV	21808727	14411	25550	4521
GTEX-P4QS	LV	26667701	14957	38862	5807
GTEX-P78B	LV	7903477	13816	12306	3500
GTEX-POMQ	LV	9268775	13820	17959	4574
GTEX-PSDG	LV	6181507	14321	12505	3352
GTEX-PVOW	LV	6521299	16283	20094	4148
GTEX-PWCY	LV	19298749	14367	25402	4455
GTEX-PWOO	LV	17111863	14302	25890	4417
GTEX-PX3G	LV	18361946	14675	29452	4524
GTEX-Q2AH	LV	20341515	14424	34130	5552
GTEX-QDVJ	LV	8776426	13744	12792	3564
GTEX-QDVN	LV	21182665	14331	26952	4328
GTEX-QEG4	LV	16806438	15192	29512	4361
GTEX-QEG5	LV	17006133	14778	27078	4339
GTEX-QEL4	LV	7541657	15328	19915	4129
GTEX-QESD	LV	6696019	13403	11452	3253
GTEX-QLQ7	LV	9140437	13691	12099	3331
GTEX-QMRM	LV	7648862	14047	12862	3496
GTEX-QV44	LV	15100941	14632	28599	4284
GTEX-QVJO	LV	1603120	15972	8462	3038
GTEX-QXCU	LV	2096542	14736	8601	2997
GTEX-R45C	LV	8176587	15075	16622	3866
GTEX-R53T	LV	18589538	14933	30817	4768
GTEX-R55C	LV	12003685	14266	22952	4041
GTEX-R55E	LV	14359019	14969	23657	4357
GTEX-R55G	LV	21606985	14979	30321	4517
GTEX-REY6	LV	9630837	15066	24405	4216
GTEX-RN64	LV	6497626	15854	20096	3829
GTEX-RNOR	LV	9914375	14906	21446	4228
GTEX-RTLS	LV	11113037	15066	25798	4313
GTEX-RU72	LV	15253281	14923	25443	3988
GTEX-RUSQ	LV	10097534	14195	19800	3910
GTEX-RWS6	LV	12797149	14701	23977	4290
GTEX-RWSA	LV	8091788	14679	19889	3946
GTEX-S32W	LV	22385843	14567	31182	4611
GTEX-S33H	LV	1685892	15954	8124	3035
GTEX-S3XE	LV	14632457	14118	20966	4176
GTEX-S4Z8	LV	15501626	16284	33141	4666
GTEX-S7SF	LV	9089246	14643	18701	4183
GTEX-SE5C	LV	23865266	14364	27543	4436
GTEX-SIU7	LV	6417657	15185	15002	3831
GTEX-SIU8	LV	6783030	15866	18124	4080
GTEX-SNMC	LV	7648034	15136	16865	4118
GTEX-SUCS	LV	22202923	14205	27328	4306
GTEX-T2IS	LV	7141280	15468	19848	4183
GTEX-T6MN	LV	20764730	15189	35445	4621
GTEX-U3ZH	LV	22606723	14843	33745	4590
GTEX-U3ZN	LV	36811421	14698	39731	4757
GTEX-U4B1	LV	27177098	14431	27471	4513
GTEX-U8XE	LV	15544694	14301	26223	4209
GTEX-U8XE	RA	21793329	14797	33253	4444
GTEX-UJHI	LV	20074396	14390	33757	5630
GTEX-UJMC	LV	21426498	14773	32615	5626
GTEX-UPK5	LV	3929207	15894	13784	3886
GTEX-UPK5	RA	15350764	15213	27355	4536
GTEX-UTHO	RA	6725686	15473	19329	4143
GTEX-V955	LV	17350271	14686	28582	4368
GTEX-V955	RA	17350271	15827	28582	3696
GTEX-VUSG	RA	6433459	15273	16283	4138
GTEX-W5X1	RA	16382234	15042	27312	5492
GTEX-WEY5	LV	8807353	14555	17487	4079
GTEX-WEY5	RA	11696117	14910	21063	4331
GTEX-WFG7	LV	17759169	14193	22489	4197
GTEX-WFG7	RA	21926223	15248	29259	4566
GTEX-WFG8	LV	15088859	14427	20204	4269
GTEX-WFG8	RA	19653428	14998	27302	4585
GTEX-WFON	LV	15911478	14372	23196	4251
GTEX-WFON	RA	11492958	14857	21185	4292
GTEX-WH7G	LV	6578228	14954	5912	975
GTEX-WH7G	RA	21666593	14954	28226	4567
GTEX-WHPG	LV	25619809	14648	30216	4801
GTEX-WHPG	RA	22835506	15700	33537	4989
GTEX-WHSE	LV	21679569	13767	28141	4291
GTEX-WHWD	LV	28698677	14392	30526	4526
GTEX-WHWD	RA	26432194	15443	34654	4753
GTEX-WI4N	LV	24117379	15112	40399	4727
GTEX-WI4N	RA	29055523	15169	50408	4823
GTEX-WK11	RA	25778357	15379	41350	4822
GTEX-WL46	LV	16659753	15084	27937	4474
GTEX-WL46	RA	17144449	15448	35312	4651
GTEX-WQUQ	LV	22047687	14952	32904	4497
GTEX-WQUQ	RA	24407847	15652	41042	4762
GTEX-WWYW	LV	16987385	15224	32850	4520
GTEX-WWYW	RA	20772855	14810	37296	4597
GTEX-WY7C	LV	25757467	14424	25292	4587
GTEX-WY7C	RA	24705737	15249	32508	4840
GTEX-WYBS	RA	17351361	15225	32892	4540
GTEX-WYJK	LV	24151935	14650	32146	4497
GTEX-WYJK	RA	23030125	15632	40100	4724
GTEX-WZTO	LV	25271751	14856	32272	4598
GTEX-WZTO	RA	1551789	15821	8553	3172
GTEX-X261	RA	22667442	15701	41614	4820
GTEX-X3Y1	LV	20468896	14705	33227	5616
GTEX-X3Y1	RA	25680109	15081	35094	5829
GTEX-X4EP	RA	23768807	15173	37843	4609
GTEX-X4XX	RA	26321262	15625	42397	4976
NFH8	fLAa	17260907	15966	ND	ND
NFH8	fLVa	20150215	15822	ND	ND
NFH8	fRAa	25261053	16177	ND	ND
NFH8	fRVa	18836345	15679	ND	ND
NFH9	fLAa	31311768	16400	ND	ND
NFH9	fLVa	36638601	16130	ND	ND
NFH9	fRAa	32566045	16137	ND	ND
NFH9	fRVa	35601211	15965	ND	ND
NFH12	fLAa	18456542	16042	ND	ND
NFH12	fLVa	13762755	15569	ND	ND
NFH12	fRAa	12563253	15649	ND	ND
NFH12	fRVa	17021229	15706	ND	ND
NFH13	fLAa	14887826	15878	ND	ND
NFH13	fLVa	14706146	15545	ND	ND
NFH13	fRAa	18203078	15864	ND	ND
NFH13	fRVa	15162218	15698	ND	ND
NFH20	fLAa	31522908	17226	ND	ND
NFH20	fLVa	32265338	16007	ND	ND
NFH20	fRAa	34795895	16497	ND	ND
NFH20	fRVa	31622359	16082	ND	ND
See Supplemental Table 1 for tissue abbreviations.
af=fetal
bNumber of genes with expression > 2rpm (reads per million aligned reads)
cNumber of heterozygous SNPs with a minimum of 1 read
dNumber of genes expressed, containing a heterozygous SNP
