# Supplementary material for: Loss of RNA expression and allele-specific expression associated with congenital heart disease
Source: Nat Commun. 2016 Sep 27;7:12824. doi: 10.1038/ncomms12824 (PMC5052634; doi:10.1038/ncomms12824)
Supplement: Supplementary Dataset 5 — Expression of genes that are imprinted in at least one human tissue [file ncomms12824-s6.xlsx]

## Sheet: Sheet1
Supplementary Data 5: Expression of genes that are imprinted in at least one human tissue
Gene	Chr	Start	End	Status	Expr Allele	RNA Type	FHEc	Cluster
TP73	1	3569128	3652765	Imprintedb	M	C	3.92433	1
DIRAS3	1	68511644	68516481	Imprintedb	P	C	7.32667	2
LRRTM1	2	80515480	80531487	Imprinteda,b	P	C	5.39267	3
GPR1	2	207040041	207082771	Imprintedb	P	C	4.81767	4
ZDBF2	2	207139522	207179148	Imprinteda,b	P	C	8.79433	4
NAP1L5	4	89617065	89619023	Imprinteda,b	P	C	23.8283	5
RNU5D-1	5	80501463	80746718	Imprintedb	P	NC	ND	6
FAM50B	6	3849631	3851551	Imprinteda,b	P	C	43.6167	7
LIN28B	6	105404922	105531206	Imprintedb	P	C	0.365667	8
PHACTR2	6	143929316	144152322	Imprinteda	M	C	69.9	9
PLAGL1	6	144261436	144385735	Imprinteda,b	P	C	42.0943	9
HYMAI	6	144324033	144329867	Imprinteda,b	P	NC	6.96667	9
IGF2R	6	160390130	160527583	Imprintedb	Unk	C	133.56	10
SLC22A2	6	160637793	160679963	Imprinteda,b	M	C	0.092	10
SLC22A3	6	160769424	160876014	Imprinteda,b	M	C	5.47733	10
MAGI2	7	77646373	79082890	Imprintedb	M	C	23.6877	11
TFPI2	7	93515744	93520065	Imprinteda,b	M	C	11.3453	12
SGCE	7	94214535	94285521	Imprinteda,b	P	C	72.1923	12
PEG10	7	94285636	94299006	Imprinteda,b	P	C	100.951	12
PPP1R9A	7	94536948	94925727	Imprinteda,b	M	C	32.0333	12
DLX5	7	96649701	96654143	Imprintedb	M	C	0.275	13
CPA4	7	129932973	129964020	Imprinteda,b	M	C	3.13867	14
MEST	7	130126015	130146138	Imprinteda,b	P	C	63.3157	14
MESTIT1	7	130126897	130131013	Imprinteda,b	P	NC	3.33367	14
KLF14	7	130417395	130418888	Imprinteda,b	M	C	0.0983333	14
DLGAP2	8	1449568	1656642	Imprinteda,b	P	C	0.806333	15
ZFAT	8	135490030	135725292	Imprintedb	P	C	14.8667	16
ZFAT-AS1	8	135610313	135612932	Imprintedb	P	NC	0.680333	16
KCNK9	8	140613081	140715299	Imprinteda,b	M	C	0.528333	17
GLIS3	9	3824127	4300035	Imprintedb	P	C	2.43833	18
INPP5F	10	121485558	121588662	Imprinteda,b	P	C	19.3613	19
H19	11	2016405	2019065	Imprinteda,b	M	NC	3714.38	20
IGF2	11	2150341	2170833	Imprinteda,b	P	C	2740.77	20
IGF2-AS1	11	2161757	2169896	Imprinteda,b	P	NC	8.55067	20
INS	11	2181008	2182439	Imprinteda,b	P	C	0.0516667	20
KCNQ1	11	2466220	2870340	Imprinteda,b	M	C	48.633	20
KCNQ1OT1	11	2661767	2721228	Imprinteda,b	P	NC	76.3827	20
KCNQ1DN	11	2891262	2893336	Imprinteda,b	M	NC	0.2	20
CDKN1C	11	2904447	2906995	Imprinteda,b	M	C	115.332	20
SLC22A18AS	11	2909326	2925175	Imprinteda	M	C	3.4	20
SLC22A18	11	2920950	2946476	Imprintedb	M	C	26.3987	20
PHLDA2	11	2949502	2950650	Imprinteda,b	M	C	1.43833	20
OSBPL5	11	3108345	3187969	Imprintedb	M	C	33.1727	20
WT1	11	32459474	32461601	Imprinteda,b	P	C	5.4	21
ANO1	11	69924407	70035652	Imprintedb	M	C	16.3037	22
ZC3H12C	11	109963925	110042566	Imprintedb	P	C	11.4067	23
NTM	11	131240370	132206716	Imprintedb	M	C	38.1397	24
RBP5	12	7276279	7281466	Imprintedb	M	C	2.217	25
RB1	13	48877882	49056026	Imprinteda,b	M	C	19.042	26
DLK1	14	101193201	101201467	Imprinteda,b	P	C	106.49	27
MEG3	14	101292444	101327360	Imprinteda,b	M	NC	339.777	27
RTL1	14	101346991	101351184	Imprinteda,b	P	C	3.2	27
MKRN3	15	23810453	23856711	Imprinteda,b	P	C	1.37267	28
MAGEL2	15	23888695	23892993	Imprinteda,b	P	C	4.51467	28
NDN	15	23930553	23932450	Imprinteda,b	P	C	78.112	28
C15orf2	15	24920540	24928593	Imprinteda	Unk	C	9.7	28
SNRPN	15	25068793	25244225	Imprinteda,b	P	C	214.919	28
SNURF	15	25200069	25244225	Imprinteda,b	P	C	106.593	28
SNORD107	15	25227141	25227215	Imprinteda,b	P	NC	ND	28
SNORD64	15	25230247	25230313	Imprinteda,b	P	NC	ND	28
SNORD108	15	25232072	25232140	Imprinteda,b	P	NC	ND	28
SNORD109B	15	25287120	25523556	Imprinteda,b	P	NC	3.794	28
SNORD116-1	15	25296622	25296719	Imprinteda,b	P	NC	1.70833	28
SNORD115-1	15	25415869	25415951	Imprinteda,b	P	NC	0.0516667	28
SNORD115-48	15	25514929	25515005	Imprinteda,b	P	NC	0.0516667	28
SNORD109A	15	25523490	25523556	Imprinteda,b	P	NC	ND	28
UBE3A	15	25582395	25684175	Imprinteda,b	M	C	82.9647	28
ATP10A	15	25923859	26110317	Imprintedb	M	C	2.63967	28
ZNF597	16	3486109	3493490	Imprinteda,b	M	C	2.108	29
NAA60	16	3493667	3536963	Imprinteda,b	M	C	48.477	29
TCEB3C	18	44548657	44556449	Imprinteda,b	M	C	0.0586667	30
ZNF331	19	54024176	54083523	Provisionala	Unk	C	26.6927	31
MIR371A	19	54290928	54291210	Imprintedb	P	NC	0.11	31
NLRP2	19	55476651	55512510	Imprintedb	M	C	1.049	32
ZIM2	19	57285922	57352097	Imprintedb	P	C	16.017	33
PEG3	19	57321444	57352094	Imprinteda,b	P	C	122.957	33
MIMT1	19	57352269	57359922	Imprinteda,b	P	NC	2.39033	33
PSIMCT-1	20	30135184	30136019	Imprinteda,b	P	Ps	7.24067	34
NNAT	20	36149606	36152090	Imprinteda,b	P	C	27.0517	35
L3MBTL1	20	42136319	42179593	Imprinteda,b	P	C	39.613	36
MIR296	20	57392669	57392749	Imprintedb	P	NC	0.692667	37
MIR298	20	57393280	57393368	Imprintedb	P	NC	0.09	37
GNAS-AS1	20	57393972	57425958	Imprinteda,b	P	NC	2.20667	37
DGCR6	22	18893540	18899601	Imprintedb	Random	C	68.328	38
DGCR6L	22	20301760	20307628	Imprintedb	Random	C	70.225	39
M, Maternal; P, Paternal; Unk, Unknown; C, Coding; NC, Noncoding; Ps, Pseudogene
FHE, Fetal heart expression; ND, Not determined
aImprinting status from igc.otago.ac.nz/home.html
bImprinting status from www.geneimprint.com
cGene specific reads per million aligned reads
