# Supplementary material for: Loss of RNA expression and allele-specific expression associated with congenital heart disease
Source: Nat Commun. 2016 Sep 27;7:12824. doi: 10.1038/ncomms12824 (PMC5052634; doi:10.1038/ncomms12824)
Supplement: Supplementary Dataset 6 — Sanger sequencing confirmation of ASE [file ncomms12824-s7.xlsx]

## Sheet: Sheet1
Supplementary Data 6: Sanger sequencing confirmation of ASE
Blind ID	Tissue	Gene	ASE Type	Chr	Pos	REFa	ALTb	Primer1	Primer2	Confirmed
C417-01	IVS	DIRAS3	Imprinted	1	68512441	8	71	ATCGTGCTGGTGGGCAATAA	TCTCAGTGGTGTTGGGCATC	yes
1-00384	LV	FAM50B	Imprinted	6	3851193	0	5	CATTTCTAGGCCCCATCACCA	TCCATGCTCATAACCACCAGG	yes
1-02281	RV	FAM50B	Imprinted	6	3851193	15	1	CATTTCTAGGCCCCATCACCA	TCCATGCTCATAACCACCAGG	yes
1-02697	PV	MAGEL2	Imprinted	15	23889873	9	0	GAGGTCGCAAGTGTCTCTCC	ATGGTAGCCCAGCTTGTTGA	yes
1-02697	PV	MEST	Imprinted	7	130144943	1	50	CAGTGTCGATTCTGGATGACCA	TCCTGCTGGCTTCTTCCTAT	yes
1-00618	RA	NAP1L5	Imprinted	4	89618837	27	0	CGCATCCGCAAGATCTCTCT	CATTTTTCGGCTTTGGGGCA	yes
1-00541	PV	NDN	Imprinted	15	23931507	11	0	CTGGAAGAAGCACTCCACCTT	TAGTGGGCAGTGGGATTAGC	yes
1-01446	RA	NDN	Imprinted	15	23931507	1	24	CTGGAAGAAGCACTCCACCTT	TAGTGGGCAGTGGGATTAGC	yes
CHD-1548	LA	PEG10	Imprinted	7	94295183	21	0	CCTGAGGCACATCCTCTCTG	TGGCAGGTAAAACCCAGACT	yes
1-01484	AtrSpt	PEG3	Imprinted	19	57323275	0	25	GCAGGATTAGGGCTTGGAAGT	GGCCTTCTACAGTTCTTGCCT	yes
1-00384	LV	PLAGL1	Imprinted	6	144263347	0	9	CTACACCCGGAAGGATGTGC	ATGAAGGCGAGATGGTGTGG	yes
1-01984	LA	PLAGL1	Imprinted	6	144263347	9	0	CTACACCCGGAAGGATGTGC	ATGAAGGCGAGATGGTGTGG	yes
CHD-1548	LA	RTL1	Imprinted	14	101350298	1	0	AACGACCGTCTGAGAGTTGG	CAGCCCAAGATGGGTACCAG	yes
1-00522	RV	SNRPN	Imprinted	15	25219512	0	77	AGTGTCAGTTGTACCCGAGG	CCACCAAATCCAATGTCCACAG	yes
1-00541	PV	SNRPN	Imprinted	15	25219512	49	0	GTTGTACCCGAGGCGTTCTC	CCACCAAATCCAATGTCCACAG	yes
1-01026	RA	ZNF331	Imprinted	19	54080144	69	3	GTGGGCCTGTCTGAACTCTG	GGGGTGCCTTCTCTAGTAGC	yes
C417-01	IVS	ZNF331	Imprinted	19	54080144	3	22	GTGGGCCTGTCTGAACTCTG	GGGGTGCCTTCTCTAGTAGC	yes
1-00384	IVS	AARSD1	Extreme	17	41102730	33	4	TCCTGTTCTTAACTGTGGGCG	CTTGCCCTGAAAACGGCCT	yes
1-00618	RA	ACOX2	Extreme	3	58512237	0	22	GCGGACATGGCTACTCAAA	GTCAGGTGCGGTGAGATATG	yes
1-04724	LV	ACOX2	Extreme	3	58512237			GCGGACATGGCTACTCAAA	GTCAGGTGCGGTGAGATATG	yes
1-04119	PA	ARSA	Extreme	22	51064416	16	2	TCGGCAGTCTCTCTTCTTCTA	GCAGGGTCTGCAGTGGTATC	yes
1-05398	DuctArt	ASPN	Extreme	9	95228784	44	1	TGGTCTGATCCTGAACAACAACA	CATTTCCAAAACGTGTAAAGCATTC	yes
1-00713	LV	C17orf97c	Extreme	17	260182	3	37	AGCAGGGGTGGTCGCCATG (out), GTGGCCCTGGCCTGGCGGT (in)	CCAGACCCCTTGGTCTTCTTC (out), TTCTTCACCTTCCGTTTGGC (in)	yes
1-01485	RA	C17orf97	Extreme	17	260239	0	6	GGGGACAATGGGGTACAAGG	CCAGACCCCTTGGTCTTCTTC	yes
1-00713	LV	C5orf46	Extreme	5	147286054	28	2	TATCTGCACGAATACCCCGT	CTGGCTTGTCTGGTTTGTCG	yes
1-00070	LV	C7	Extreme	5	40955561	3	49	GAACAATGTATTGCGAGGAGAAC	GAGGCACAAGGTACTTCCTTTA	yes
1-01484	AtrSpt	C7	Extreme	5	40955561	2	32	GAACAATGTATTGCGAGGAGAAC	GAGGCACAAGGTACTTCCTTTA	yes
1-01984	LA	C7	Extreme	5	40955561	16	95	GAACAATGTATTGCGAGGAGAAC	GAGGCACAAGGTACTTCCTTTA	yes
1-04173	PA	CASQ2	Extreme	1	116243877	0	18	CTCGTTGCCTACTGGGAGAAG	GATGCTGCTCCTGACGCAAA	yes
CHD-1548	LA	CBR1	Extreme	21	37442632	8	1	TTCCACCAGCTGGACATCGAC	CGTTCACCACTCTCCCTTGG	yes
1-04050	RV	CDH13	Extreme	16	83378487	4	43	GTGACACGGACCTTGGACAG	TGTGGGTGACCCTTCCATGA	yes
1-01021	RA	CKMT2	Extreme	5	80552814	407	43	ACAAGCTGTCCGAGATGACG	GTCCACGACAGAATCGCTCA	yes
1-01620	PV	CTSA	Extreme	20	44522702	73	3	TTGCCTACTACCATGGCCTTC	GATGTTGCCCAAATCCTGGAC	yes
1-00738	RV	DNAJC15	Extreme	13	43639845	1	15	GTGGTGTCATCGCTCCAGTT	CTTGCCAGCAGATGGGCTTA	yes
1-04333	RA	CRACR2B	Extreme	11	829539	0	16	TCCCGAGGAGACCTTTGAGT	CCAGAGCGTCCTCACAGC	yes
1-04136	DuctArt	FAM118A	Extreme	22	45728370	175	6	CCTCCACATTCACGGCCTCT	GTGGTCAAAACAGTCCCCGT	yes
1-01024	RA	FGFBP2	Extreme	4	15964349	1	11	CTGTGTTGCTTCTGTGAGTTTC	CGGTGCTTAGGCCATCC	yes
1-01984	LA	FGFBP2	Extreme	4	15964349	1	13	CTGTGTTGCTTCTGTGAGTTTC	CGGTGCTTAGGCCATCC	yes
1-00713	IVS	FRA10AC1	Extreme	10	95458141	1	25	GGAAGGGAAAGGATGCATGGTC	GCAATTCTGCTGCAACTTGTTT	yes
1-02073	AO	GBP3	Extreme	1	89474818	11	0	GCAATTCTACAGACAGACCAGATT	ATCTTCTCAGTCAATTGTTTCACAT	yes
1-05517	UnkCardMsc	GGA3	Extreme	17	73235478	33	4	GGGCTTGGTGAAACCCACTA	CGTAGGCTGTCACAGGAAGG	yes
1-03051	AO	GTF2IRD2	Extreme	7	74212402	15	0	GATGGCATGCCCCCG	CGGTGTCTGACAAGCCTAAGA	yes
1-01019	RA	KIF1A	Extreme	2	241655038	28	1	CCCACGTGATGCTGACATGA	AACTTCAGGGGCCCAAACAA	yes
1-00425	DuctArt	MB	Extreme	22	36007075	21	0	ATGGGCAGGAAGTCCTCATC	CCAGGGGCTTAATCTCTGCC	yes
1-01446	RA	MYOZ1	Extreme	10	75391823	294	16	CTCACAGCTCCTCTGTTTCTC	ATATGAGAAGGCCTCCAAACG	yes
1-02697	RV	MYOZ1	Extreme	10	75391823	27	0	CTCACAGCTCCTCTGTTTCTC	ATATGAGAAGGCCTCCAAACG	yes
1-01620	PV	PBXIP1	Extreme	1	154917314	46	1	TAACTCCTGGAGGGTGGACTC	CAGACCCCACCCCAAAACA	yes
1-01021	RA	PGM1	Extreme	1	64100580	9	0	TGGAGTTGTGGGACCGTATG	GCAGCCCCAAAATCATGCTC	yes
1-02845	RA	PRSS35	Extreme	6	84234144	8	85	GCTGAAGCGTGCTCACAAAA	CCGACTCAGCATCGCAGTAT	yes
1-05846	RV	RASGRP3	Extreme	2	33759395	28	1	GCAGAATGCCTCTCACCACT	GGCTTTGGCATCACCCCTAA	yes
1-05368	DuctArt	RBFOX2	Extreme	22	36155972	35	1	TTCCTGGCTTCCCTTACCCT	CAACTCCATAGCTAGCGGCA	yes
1-01024	RA	RETSAT	Extreme	2	85581586	62	2	CCTGACTGGAGAGCGAACTA	TGGCCTCCTTGTCAGTTACC	yes
C417-01	RV	SDHBc	Extreme	1	17380653	0	11	TCGCTGTGCTTGCCCC (out), TGCTTGCCCCGCCTTC (in)	GTCAGCCCCACCCCTTAAC (out), CTTAACCCCGAGGTCGCTC (in)	yes
C417-01	IVS	SERHL2	Extreme	22	42950004	37	3	GAATTGCGGGCGTCACTCT	GGATGAGTCTGTCGAAGGAGC	yes
1-01019	RA	SGSM1	Extreme	22	25280022	11	1	AGGGCTCCCCTGAAACTTCT	GGCAAGTCTGGAGACACGAT	yes
1-04606	RA	SLC45A2	Extreme	5	33951693	14	0	ATGGGCCAGATTGTGTACCG	CAGGGTGGAGTAGACATTCGG	yes
1-04056	RV	TMEM176A	Extreme	7	150501455	1	29	GCTCGAGTGACTGGAACACT	TCCTTCTGGTCTCTTTTCCCTT	yes
1-00522	RV	TMEM176B	Extreme	7	150488616	1	38	AGAATTCAGTGCCCCCTTCG	ACTTGAGAACCCCAGAGTGG	yes
1-01484	AtrSpt	TMEM176B	Extreme	7	150488616	9	98	AGAATTCAGTGCCCCCTTCG	CCATAGGGGAGGCAAGTGTG	yes
1-04056	RV	TMEM176B	Extreme	7	150488616	5	33	AGAATTCAGTGCCCCCTTCG	CCATAGGGGAGGCAAGTGTG	yes
1-02697	RV	VTN	Extreme	17	26694483	3	16	TACAGGATGGACTGGCTTGTG	GTACTGAGCGATGGAGCGTG	yes
C417-01	IVS	XRCC6BP1	Extreme	12	58335626	22	2	AACACGTCTCTTGCCAGGTC	AGCACAACCTGAGTGTTTCA	yes
1-00384	IVS	COMMD1	Extreme	2	62363164	32	3	CTGAAGACGCTGTCAGAGGT	AGGCAGGAAGACTGAATGCG	no
C417-01	IVS	CPVL	Extreme	7	29070209	106	10	CAACTGGACATCATCGTGGC	AAACCTCTGATGTTCTCTTTTGGG	no
1-02281	RV	CTSH	Extreme	15	79214192	3	36	ACCCGTGTCTATGACGCAAA	GGACCAGCATGCTCCATCT	no
1-00713	LV	MCCC2	Extreme	5	70953055	6	53	ACGGTTATCCTTTCTGACCCAC	GCCTTTCAAAAATAAGCCCGC	no
1-04389	DuctArt	MFF	Extreme	2	228197238	1	53	TGGCACTGAAAACACCACCT	ACCTTGAAATTTTATTTCTTGGGGC	no
1-00522	LV,RV	PLA2G5	Extreme	1	20411332	20	1	TCTGGAGGCCAAGAATTTGACT	AGAAGCCGTAGTTTGTCAGGG	no
1-00384	RV	POLR2B	Extreme	4	57889677	45	5	TGGAGAGCACCAATAGACGC	AGGGGTGATACCTTCACAGG	no
1-00384	LV	RNLS	Extreme	10	90342837	2	32	GACAGGAAGCTTGTGCGCTG	AGGCCTCAAAACGCCATAGG	no
1-00384	IVS	SDPR	Extreme	2	192701407	36	141	TCCTCCGACGCAACCATTTC	CTCCTCATCGTGGGGCAAAT	no
C417-01	IVS,LV,RV	TDGF1	Extreme	3	46623690	0	27	GGTGGTGGTAGAGAAGCAAGT	TGAATAGCTTGGAGGAAACACA	no
CHD-1548	RA	VTN	Extreme	17	26694483	2	25	TACAGGATGGACTGGCTTGTG	GTACTGAGCGATGGAGCGTG	no
See Supplemental Table 1 for tissue abbreviations.
aNumber of unique aligned RNAseq reads containing reference base
bNumber of unique aligned RNAseq reads containing alternate base
cPCR product was generated using nested primers
