# Supplementary material for: Loss of RNA expression and allele-specific expression associated with congenital heart disease
Source: Nat Commun. 2016 Sep 27;7:12824. doi: 10.1038/ncomms12824 (PMC5052634; doi:10.1038/ncomms12824)
Supplement: Supplementary Dataset 7 — Filtered Heterozygous SNPs [file ncomms12824-s8.xlsx]

## Sheet: Sheet1
Supplementary Data 7: Filtered Heterozygous SNPs
Chr	Pos	Filter Reason
1	1431165	Filter_SNP_alt_splicing
1	6158562	Filter_SNP_alt_splicing
1	6528302	Filter_SNP_alt_splicing
1	6528589	Filter_SNP_alt_splicing
1	10596341	Filter_SNP_alt_splicing
1	10659338	Filter_SNP_alt_splicing
1	19202926	Filter_SNP_alt_splicing
1	28056767	Filter_SNP_alt_splicing
1	28564279	Filter_SNP_alt_splicing
1	28564279	Filter_SNP_alt_splicing
1	55014013	Filter_SNP_alt_splicing
1	55119144	Filter_SNP_alt_splicing
1	55119289	Filter_SNP_alt_splicing
1	55119515	Filter_SNP_alt_splicing
1	55119534	Filter_SNP_alt_splicing
1	55161121	Filter_SNP_alt_splicing
1	75190452	Filter_SNP_alt_splicing
1	109486196	Filter_SNP_alt_splicing
1	109838960	Filter_SNP_alt_splicing
1	145299824	Filter_SNP_alt_splicing
1	146736092	Filter_SNP_alt_splicing
1	146740502	Filter_SNP_alt_splicing
1	148004625	Filter_SNP_alt_splicing
1	148004758	Filter_SNP_alt_splicing
1	148009510	Filter_SNP_alt_splicing
1	171154959	Filter_SNP_alt_splicing
1	172422206	Filter_SNP_alt_splicing
1	180905294	Filter_SNP_alt_splicing
2	1499899	Filter_SNP_alt_splicing
2	1499927	Filter_SNP_alt_splicing
2	55254581	Filter_SNP_alt_splicing
2	88396120	Filter_SNP_alt_splicing
2	88396123	Filter_SNP_alt_splicing
2	88396174	Filter_SNP_alt_splicing
2	88471796	Filter_SNP_alt_splicing
2	88474256	Filter_SNP_alt_splicing
2	88482258	Filter_SNP_alt_splicing
2	88485149	Filter_SNP_alt_splicing
2	102954653	Filter_SNP_alt_splicing
2	110849222	Filter_SNP_alt_splicing
2	120125053	Filter_SNP_alt_splicing
2	120125053	Filter_SNP_alt_splicing
2	120125058	Filter_SNP_alt_splicing
2	120125058	Filter_SNP_alt_splicing
2	232035429	Filter_SNP_alt_splicing
3	46759267	Filter_SNP_alt_splicing
3	58416535	Filter_SNP_alt_splicing
3	133475722	Filter_SNP_alt_splicing
3	133486958	Filter_SNP_alt_splicing
3	184056275	Filter_SNP_alt_splicing
3	195447886	Filter_SNP_alt_splicing
3	195452759	Filter_SNP_alt_splicing
3	195452783	Filter_SNP_alt_splicing
3	195452951	Filter_SNP_alt_splicing
3	195453014	Filter_SNP_alt_splicing
3	195453064	Filter_SNP_alt_splicing
3	195453205	Filter_SNP_alt_splicing
4	76898804	Filter_SNP_alt_splicing
5	33963870	Filter_SNP_alt_splicing
5	70953055	Filter_SNP_alt_splicing
5	147505116	Filter_SNP_alt_splicing
5	149782801	Filter_SNP_alt_splicing
5	149782801	Filter_SNP_alt_splicing
6	3000303	Filter_SNP_alt_splicing
6	3015865	Filter_SNP_alt_splicing
6	18399750	Filter_SNP_alt_splicing
6	28297313	Filter_SNP_alt_splicing
6	28297313	Filter_SNP_alt_splicing
6	31378977	Filter_SNP_alt_splicing
6	39054113	Filter_SNP_alt_splicing
6	43184141	Filter_SNP_alt_splicing
6	133072650	Filter_SNP_alt_splicing
6	133072650	Filter_SNP_alt_splicing
6	133073811	Filter_SNP_alt_splicing
6	133077063	Filter_SNP_alt_splicing
7	23296533	Filter_SNP_alt_splicing
7	29186576	Filter_SNP_alt_splicing
7	73254812	Filter_SNP_alt_splicing
7	74193668	Filter_SNP_alt_splicing
7	80292426	Filter_SNP_alt_splicing
7	80292449	Filter_SNP_alt_splicing
7	80300449	Filter_SNP_alt_splicing
7	150491084	Filter_SNP_alt_splicing
7	150498809	Filter_SNP_alt_splicing
8	22021037	Filter_SNP_alt_splicing
8	99114970	Filter_SNP_alt_splicing
9	106856910	Filter_SNP_alt_splicing
9	106856952	Filter_SNP_alt_splicing
9	106856972	Filter_SNP_alt_splicing
9	106857078	Filter_SNP_alt_splicing
9	136278030	Filter_SNP_alt_splicing
10	5041398	Filter_SNP_alt_splicing
10	5041398	Filter_SNP_alt_splicing
10	21108377	Filter_SNP_alt_splicing
10	21108377	Filter_SNP_alt_splicing
10	21177128	Filter_SNP_alt_splicing
10	30316208	Filter_SNP_alt_splicing
10	30316872	Filter_SNP_alt_splicing
10	30317826	Filter_SNP_alt_splicing
10	30317838	Filter_SNP_alt_splicing
10	45479434	Filter_SNP_alt_splicing
10	75523634	Filter_SNP_alt_splicing
10	86259658	Filter_SNP_alt_splicing
10	88703732	Filter_SNP_alt_splicing
10	102016044	Filter_SNP_alt_splicing
10	104230491	Filter_SNP_alt_splicing
10	104235679	Filter_SNP_alt_splicing
10	105361816	Filter_SNP_alt_splicing
10	105362209	Filter_SNP_alt_splicing
10	120920588	Filter_SNP_alt_splicing
10	120920588	Filter_SNP_alt_splicing
10	121201559	Filter_SNP_alt_splicing
10	123673339	Filter_SNP_alt_splicing
10	123844503	Filter_SNP_alt_splicing
10	123844503	Filter_SNP_alt_splicing
11	60152563	Filter_SNP_alt_splicing
11	60152563	Filter_SNP_alt_splicing
11	60152584	Filter_SNP_alt_splicing
11	60152584	Filter_SNP_alt_splicing
11	61165741	Filter_SNP_alt_splicing
11	63961670	Filter_SNP_alt_splicing
11	65305758	Filter_SNP_alt_splicing
11	67800608	Filter_SNP_alt_splicing
11	68671277	Filter_SNP_alt_splicing
11	74563077	Filter_SNP_alt_splicing
11	104905047	Filter_SNP_alt_splicing
11	104905047	Filter_SNP_alt_splicing
11	104905047	Filter_SNP_alt_splicing
11	126144836	Filter_SNP_alt_splicing
11	126144836	Filter_SNP_alt_splicing
11	128805482	Filter_SNP_alt_splicing
12	664494	Filter_SNP_alt_splicing
12	6495275	Filter_SNP_alt_splicing
12	6562285	Filter_SNP_alt_splicing
12	6562293	Filter_SNP_alt_splicing
12	12871860	Filter_SNP_alt_splicing
12	12871860	Filter_SNP_alt_splicing
12	49579627	Filter_SNP_alt_splicing
12	124497113	Filter_SNP_alt_splicing
12	124497113	Filter_SNP_alt_splicing
12	125397061	Filter_SNP_alt_splicing
12	125397337	Filter_SNP_alt_splicing
12	125397385	Filter_SNP_alt_splicing
12	131590404	Filter_SNP_alt_splicing
13	100181824	Filter_SNP_alt_splicing
14	21269517	Filter_SNP_alt_splicing
14	24760764	Filter_SNP_alt_splicing
14	52535648	Filter_SNP_alt_splicing
14	74009839	Filter_SNP_alt_splicing
14	93170993	Filter_SNP_alt_splicing
15	79067055	Filter_SNP_alt_splicing
15	83660739	Filter_SNP_alt_splicing
16	1129872	Filter_SNP_alt_splicing
16	2014289	Filter_SNP_alt_splicing
16	2259390	Filter_SNP_alt_splicing
16	3117570	Filter_SNP_alt_splicing
16	3117570	Filter_SNP_alt_splicing
16	15095675	Filter_SNP_alt_splicing
16	15098047	Filter_SNP_alt_splicing
16	28619911	Filter_SNP_alt_splicing
16	72110781	Filter_SNP_alt_splicing
16	84778685	Filter_SNP_alt_splicing
17	263475	Filter_SNP_alt_splicing
17	8046772	Filter_SNP_alt_splicing
17	37830900	Filter_SNP_alt_splicing
17	39661689	Filter_SNP_alt_splicing
17	42987523	Filter_SNP_alt_splicing
17	42987524	Filter_SNP_alt_splicing
17	42989063	Filter_SNP_alt_splicing
17	42989088	Filter_SNP_alt_splicing
17	44061278	Filter_SNP_alt_splicing
17	44067400	Filter_SNP_alt_splicing
17	48549791	Filter_SNP_alt_splicing
17	73824067	Filter_SNP_alt_splicing
17	79803101	Filter_SNP_alt_splicing
17	79805134	Filter_SNP_alt_splicing
18	74701936	Filter_SNP_alt_splicing
18	74701984	Filter_SNP_alt_splicing
18	74728823	Filter_SNP_alt_splicing
19	572680	Filter_SNP_alt_splicing
19	12989560	Filter_SNP_alt_splicing
19	19136541	Filter_SNP_alt_splicing
19	33075916	Filter_SNP_alt_splicing
19	39322087	Filter_SNP_alt_splicing
19	40871801	Filter_SNP_alt_splicing
19	41117300	Filter_SNP_alt_splicing
19	51728477	Filter_SNP_alt_splicing
19	51728477	Filter_SNP_alt_splicing
19	51728526	Filter_SNP_alt_splicing
19	51728526	Filter_SNP_alt_splicing
19	51857738	Filter_SNP_alt_splicing
19	54726241	Filter_SNP_alt_splicing
19	54726833	Filter_SNP_alt_splicing
20	5903067	Filter_SNP_alt_splicing
20	5903192	Filter_SNP_alt_splicing
20	45027364	Filter_SNP_alt_splicing
21	44323720	Filter_SNP_alt_splicing
21	44323720	Filter_SNP_alt_splicing
22	31063832	Filter_SNP_alt_splicing
22	38205989	Filter_SNP_alt_splicing
22	38205989	Filter_SNP_alt_splicing
22	41325068	Filter_SNP_alt_splicing
1	245245402	Filter_SNP_biased
6	350829	Filter_SNP_biased
1	11906068	Filter_SNP_complex_allele_structure
1	11907328	Filter_SNP_complex_allele_structure
1	11907648	Filter_SNP_complex_allele_structure
1	144852390	Filter_SNP_complex_allele_structure
1	144852476	Filter_SNP_complex_allele_structure
1	144854574	Filter_SNP_complex_allele_structure
1	144854597	Filter_SNP_complex_allele_structure
1	144854598	Filter_SNP_complex_allele_structure
1	144854608	Filter_SNP_complex_allele_structure
1	144865850	Filter_SNP_complex_allele_structure
1	144866643	Filter_SNP_complex_allele_structure
1	144866662	Filter_SNP_complex_allele_structure
1	144871829	Filter_SNP_complex_allele_structure
1	144873887	Filter_SNP_complex_allele_structure
1	144874760	Filter_SNP_complex_allele_structure
1	144874815	Filter_SNP_complex_allele_structure
1	144877176	Filter_SNP_complex_allele_structure
1	144879264	Filter_SNP_complex_allele_structure
1	144879375	Filter_SNP_complex_allele_structure
1	144881547	Filter_SNP_complex_allele_structure
1	144882581	Filter_SNP_complex_allele_structure
1	144882823	Filter_SNP_complex_allele_structure
1	144886197	Filter_SNP_complex_allele_structure
1	144909956	Filter_SNP_complex_allele_structure
1	144912153	Filter_SNP_complex_allele_structure
1	144912233	Filter_SNP_complex_allele_structure
1	144915561	Filter_SNP_complex_allele_structure
1	144916748	Filter_SNP_complex_allele_structure
1	144917546	Filter_SNP_complex_allele_structure
1	144918957	Filter_SNP_complex_allele_structure
1	144922583	Filter_SNP_complex_allele_structure
1	144931330	Filter_SNP_complex_allele_structure
1	144931387	Filter_SNP_complex_allele_structure
1	144931581	Filter_SNP_complex_allele_structure
1	144994658	Filter_SNP_complex_allele_structure
1	145021126	Filter_SNP_complex_allele_structure
3	195453257	Filter_SNP_complex_allele_structure
3	195456561	Filter_SNP_complex_allele_structure
5	173035291	Filter_SNP_complex_allele_structure
1	1392528	Filter_SNP_duplicate_sequence
1	22310725	Filter_SNP_duplicate_sequence
1	40235796	Filter_SNP_duplicate_sequence
1	155720420	Filter_SNP_duplicate_sequence
2	179296511	Filter_SNP_duplicate_sequence
2	179296626	Filter_SNP_duplicate_sequence
2	179296666	Filter_SNP_duplicate_sequence
2	231050715	Filter_SNP_duplicate_sequence
4	109546406	Filter_SNP_duplicate_sequence
5	147481430	Filter_SNP_duplicate_sequence
6	31378387	Filter_SNP_duplicate_sequence
6	31378425	Filter_SNP_duplicate_sequence
6	31379109	Filter_SNP_duplicate_sequence
6	31379115	Filter_SNP_duplicate_sequence
6	31379752	Filter_SNP_duplicate_sequence
6	136582537	Filter_SNP_duplicate_sequence
8	99115082	Filter_SNP_duplicate_sequence
10	126678092	Filter_SNP_duplicate_sequence
11	308314	Filter_SNP_duplicate_sequence
14	23852497	Filter_SNP_duplicate_sequence
14	23855569	Filter_SNP_duplicate_sequence
14	23869918	Filter_SNP_duplicate_sequence
16	18532238	Filter_SNP_duplicate_sequence
16	28617485	Filter_SNP_duplicate_sequence
16	75238103	Filter_SNP_duplicate_sequence
17	16701629	Filter_SNP_duplicate_sequence
17	44068924	Filter_SNP_duplicate_sequence
17	44073973	Filter_SNP_duplicate_sequence
17	45214558	Filter_SNP_duplicate_sequence
17	45214685	Filter_SNP_duplicate_sequence
17	45234296	Filter_SNP_duplicate_sequence
17	76121864	Filter_SNP_duplicate_sequence
8	6735399	Filter_SNP_igv_not_expressed
8	6735423	Filter_SNP_igv_not_expressed
11	26692481	Filter_SNP_igv_not_expressed
11	26692733	Filter_SNP_igv_not_expressed
11	26692742	Filter_SNP_igv_not_expressed
11	26734209	Filter_SNP_igv_not_expressed
21	43523941	Filter_SNP_igv_not_expressed
21	43523972	Filter_SNP_igv_not_expressed
6	3002323	Filter_SNP_intronic
7	44180044	Filter_SNP_intronic
12	664494	Filter_SNP_intronic
16	84208335	Filter_SNP_intronic
19	51857738	Filter_SNP_intronic
3	49714225	Filter_SNP_microexon
5	833910	Filter_SNP_microexon
6	39033593	Filter_SNP_multisnp_splice
6	39033595	Filter_SNP_multisnp_splice
